# Supplementary material for: Patterns of pollen and resource limitation of fruit production in Vaccinium uliginosum and V. vitis-idaea in Interior Alaska
Source: PLoS One. 2020 Aug 19;15(8):e0224056. doi: 10.1371/journal.pone.0224056 (PMC7446802; doi:10.1371/journal.pone.0224056)
Supplement: S1 Raw data — (CSV) [file pone.0224056.s007.csv]

Species	Site	Individual	#Leaves	SA (mm2)	Berry (g)	Leaf (g)	Stem (g)	PlantMass	SLA	#Flwrs	#Berries	Base (mm)	TFR	Elevation	pct.canopy	PC1
VACVIT	BFY1	1	50	1208.515	0.0363	0.2508	0.1043	0.3551	4818.6004784	2	1	0.1	0	497	7.28	1.6425074682
VACVIT	BFY1	2	15	493.733	0.0086	0.0829	0.0508	0.1337	3692.842183994	3	1	0.1	26	497	24.27	1.6425074682
VACVIT	BFY1	3	40	898.831	0.0833	0.2146	0.046	0.2606	3449.0828856485	6	3	0.11	40	497	18.03	1.6425074682
VACVIT	BFY1	4	34	854.525	0.0447	0.1495	0.0934	0.2429	3518.0115273775	5	4	0.12	0	497	17.68	1.6425074682
VACVIT	BFY1	5	61	1781.013	0.0766	0.3699	0.1173	0.4872	3655.6096059113	8	3	0.1	3	497	13.87	1.6425074682
VACVIT	BFY1	6	30	663.583	0.0232	0.1224	0.0809	0.2033	3264.058042302	5	3	0.09	0	497	25.65	1.6425074682
VACVIT	BFY1	7	38	1080.624	0	0.2107	0.1067	0.3174	3404.6124763705	5	1	0.12	0	497	27.04	1.6425074682
VACVIT	BFY1	8	36	1256.664	0	0.2594	0.0514	0.3108	4043.3204633205	4	2	0.1	0	497	13.52	1.6425074682
VACVIT	BFY1	9	31	708.68	0.0069	0.1145	0.0416	0.1561	4539.9103139014	3	1	0.08	12	497	26	1.6425074682
VACVIT	BFY1	10	214	6581.209	0	1.1514	0.3982	1.5496	4247.0372999484	2	0	0.15	0	497	24.27	1.6425074682
VACVIT	BFY1	11	30	668.35	0	0.1119	0.0362	0.1481	4512.8291694801	2	1	0.08	0	497	7.97	1.6425074682
VACVIT	BFY1	12	33	629.668	0	0.1019	0.0432	0.1451	4339.5451412819	5	0	0.1	1	497	17.68	1.6425074682
VACVIT	BFY6	1	48	1671.556	0	0.2526	0.0735	0.3261	5125.9000306654	4	0	0.1	0	210	85.63	-0.0954966065
VACVIT	BFY6	2	11	222.451	0.016	0.0253	0.018	0.0433	5137.4364896074	3	2	0.05	7	210	NA	-0.0954966065
VACVIT	BFY6	3	96	2205.652	0.007	0.4078	0.1836	0.5914	3729.5434562056	13	1	0.12	51	210	22.53	-0.0954966065
VACVIT	BFY6	4	69	1495.784	0.0047	0.2856	0.1146	0.4002	3737.5912043978	8	2	0.1	16	210	26.69	-0.0954966065
VACVIT	BFY6	5	41	897.947	0	0.1269	0.0654	0.1923	4669.5111804472	6	0	0.1	0	210	81.12	-0.0954966065
VACVIT	BFY6	6	23	582.517	0	0.0911	0.0953	0.1864	3125.0912017167	4	0	0.1	33	210	40.21	-0.0954966065
VACVIT	BFY6	7	34	947.815	0	0.1459	0.0567	0.2026	4678.257650543	8	0	0.1	11	210	70.37	-0.0954966065
VACVIT	BFY6	8	35	982.178	0	0.165	0.0484	0.2134	4602.5210871603	4	0	0.1	0	210	17.68	-0.0954966065
VACVIT	BFY6	9	83	1685.024	0	0.3177	0.1797	0.4974	3387.6638520306	4	0	0.15	18	210	28.43	-0.0954966065
VACVIT	BFY6	10	20	609.344	0	0.0989	0.0274	0.1263	4824.576405384	3	0	0.1	0	210	58.59	-0.0954966065
VACVIT	BFY6	11	29	665.121	0	0.113	0.0535	0.1665	3994.7207207207	6	1	0.12	5	210	33.28	-0.0954966065
VACVIT	BFY6	12	11	239.275	0	0.0307	0.0133	0.044	5438.0681818182	3	0	0.08	2	210	39.52	-0.0954966065
VACVIT	BFY10	1	15	520.043	0.0263	0.0936	0.0329	0.1265	4111.0118577075	5	2	0.1	22	425	11.44	1.3486904083
VACVIT	BFY10	2	47	1391.391	0.0475	0.2588	0.0773	0.3361	4139.812555787	3	3	0.1	0	425	24.27	1.3486904083
VACVIT	BFY10	3	78	1678.116	0.0776	0.3681	0.0894	0.4575	3668.0131147541	9	0	0.1	5	425	27.04	1.3486904083
VACVIT	BFY10	4	102	3953.876	0	0.7146	0.1999	0.9145	5532.99188	4	3	0.12	1	425	15.6	1.3486904083
VACVIT	BFY10	5	38	922.475	0.0354	0.1986	0.0549	0.2535	3638.9546351085	3	2	0.1	47	425	17.33	1.3486904083
VACVIT	BFY10	6	65	1773.7	0	0.3321	0.0897	0.4218	4205.0734945472	2	0	0.1	0	425	22.19	1.3486904083
VACVIT	BFY10	7	47	1484.484	0.0335	0.2678	0.1282	0.396	3748.696969697	3	3	0.15	0	425	53.73	1.3486904083
VACVIT	BFY10	8	24	738.107	0.0544	0.1491	0.0451	0.1942	3800.7569515963	5	2	0.1	66	425	27.39	1.3486904083
VACVIT	BFY10	9	54	1495.584	0.078	0.2996	0.0859	0.3855	3879.5953307393	2	2	0.11	49	425	30.85	1.3486904083
VACVIT	BFY10	10	45	1220.249	0.1378	0.2265	0.0749	0.3014	4048.603185136	4	3	0.1	16	425	19.41	1.3486904083
VACVIT	BFY10	11	47	1318.007	0	0.2316	0.0682	0.2998	4396.2875250167	2	0	0.13	26	425	29.81	1.3486904083
VACVIT	BFY10	12	36	949.119	0.0202	0.1602	0.0544	0.2146	4422.7353215284	2	1	0.1	13	425	33.63	1.3486904083
VACVIT	GSI1	1	21	602.036	0	0.088	0.0418	0.1298	4638.1818181818	NA	0	0.05	0	144	32.24	-1.3635511119
VACVIT	GSI1	2	30	832.381	0	0.1237	0.0427	0.1664	5002.2896634615	7	0	0.1	0	144	57.2	-1.3635511119
VACVIT	GSI2	1	46	1046.824	0	0.1669	0.0416	0.2085	5020.7386091127	4	0	0.07	47	129	12.83	-1.8917002861
VACVIT	GSI2	2	19	491.151	0	0.1103	0.0794	0.1897	2589.0933052188	5	0	0.1	18	129	42.99	-1.8917002861
VACVIT	GSI2	3	94	2144.178	0	0.389	0.2227	0.6117	3505.277096616	22	0	0.125	59	129	43.33	-1.8917002861
VACVIT	GSI2	4	27	735.023	0.0802	0.1484	0.0881	0.2365	3107.9196617336	8	4	0.125	144	129	19.07	-1.8917002861
VACVIT	GSI2	5	12	500.12	0	0.0991	0.0489	0.148	3379.1891891892	6	0	0.07	62	129	8.67	-1.8917002861
VACVIT	GSI2	6	53	1271.475	0	0.2403	0.1166	0.3569	3562.5525357243	3	0	0.1	28	129	49.23	-1.8917002861
VACVIT	GSI2	7	25	461.139	0	0.1008	0.0597	0.1605	2873.1401869159	8	0	0.1	52	129	22.88	-1.8917002861
VACVIT	GSI2	8	20	188.422	0	0.0402	0.0454	0.0856	2201.1915887851	3	0	0.1	43	129	19.07	-1.8917002861
VACVIT	GSI2	9	34	763.963	0	0.142	0.0451	0.1871	4083.1801175842	3	0	0.1	89	129	24.61	-1.8917002861
VACVIT	GSI2	10	29	465.201	0	0.115	0.0312	0.1462	3181.9493844049	13	0	0.07	46	129	5.2	-1.8917002861
VACVIT	GSI2	11	138	3568.02	0	0.6851	0.2255	0.9106	3918.317592796	1	0	0.1	48	129	62.4	-1.8917002861
VACVIT	GSI2	12	25	786.972	0	0.1639	0.117	0.2809	2801.6091135636	5	0	0.1	78	129	7.97	-1.8917002861
VACVIT	GSM3	1	19	702.183	0	0.1338	0.0369	0.1707	4113.5500878735	1	1	0.1	6	188	42.99	-2.2441922733
VACVIT	GSM3	2	18	508.677	0.0301	0.0952	0.0324	0.1276	3986.4968652038	6	2	0.1	9	188	68.64	-2.2441922733
VACVIT	GSM3	3	10	312.68	0	0.062	0.0273	0.0893	3501.4557670773	4	1	0.1	3	188	48.88	-2.2441922733
VACVIT	GSM3	4	95	3331.877	0.0408	0.6147	0.1719	0.7866	4235.7958301551	6	5	0.13	15	188	39.52	-2.2441922733
VACVIT	GSM3	5	27	908.612	0.0214	0.1455	0.0225	0.168	5408.4047619048	7	3	0.1	10	188	50.27	-2.2441922733
VACVIT	GSM3	6	19	630.907	0	0.1199	0.0306	0.1505	4192.073089701	3	0	0.07	3	188	46.8	-2.2441922733
VACVIT	GSM3	7	22	581.963	0	0.1292	0.0458	0.175	3325.5028571429	5	0	0.1	4	188	19.07	-2.2441922733
VACVIT	GSM3	8	14	285.668	0	0.0614	0.0146	0.076	3758.7894736842	5	0	0.05	0	188	21.15	-2.2441922733
VACVIT	GSM3	9	25	600.896	0.351	0.0946	0.0308	0.1254	4791.8341307815	4	0	0.4	0	188	54.77	-2.2441922733
VACVIT	GSM3	10	11	278.033	0.0049	0.0417	0.0193	0.061	4557.9180327869	10	2	0.08	7	188	31.89	-2.2441922733
VACVIT	GSM3	11	15	394.918	0.0051	0.0727	0.0294	0.1021	3867.9529872674	5	1	0.07	11	188	37.79	-2.2441922733
VACVIT	GSM3	12	17	678.945	0	0.1521	0.0453	0.1974	3439.4376899696	7	0	0.1	6	188	52.35	-2.2441922733
VACVIT	GSM4	1	36	1092.261	0	0.2213	0.205	0.4263	2562.1885995778	1	0	NA	4	504	53.3	-0.0891062493
VACVIT	GSM4	2	26	914.598	0.0145	0.1622	0.1006	0.2628	3480.2054794521	3	1	NA	3	504	41.34	-0.0891062493
VACVIT	GSM4	3	41	1109.249	0	0.1954	0.1029	0.2983	3718.5685551458	3	0	NA	0	504	46.54	-0.0891062493
VACVIT	GSM4	4	40	1847.589	0	0.1285	0.1914	0.3199	5775.5204751485	1	0	NA	0	504	68.9	-0.0891062493
VACVIT	GSM4	5	23	519.091	0	0.2659	0.1952	0.4611	1125.7666449794	1	0	NA	0	504	30.16	-0.0891062493
VACVIT	GSM4	6	25	525.816	0	0.0911	0.057	0.1481	3550.4118838623	2	0	NA	0	504	17.94	-0.0891062493
VACVIT	GSM4	7	57	2027.396	0.0566	0.438	0.3061	0.7441	2724.6284101599	5	1	NA	5	504	46.54	-0.0891062493
VACVIT	GSM4	8	22	557.994	0.0216	0.09	0.0757	0.1657	3367.4954737477	6	4	NA	29	504	50.44	-0.0891062493
VACVIT	GSM4	9	10	120.747	0	0.0185	0.0714	0.0899	1343.1256952169	0	0	NA	0	504	53.04	-0.0891062493
VACVIT	GSM4	10	51	1480.308	0	0.2491	0.1426	0.3917	3779.1881541997	6	0	NA	8	504	60.58	-0.0891062493
VACVIT	GSM4	11	69	1543.301	0	0.2474	0.3916	0.639	2415.1815336463	0	0	NA	2	504	20.02	-0.0891062493
VACVIT	GSM4	12	24	657.058	0	0.104	0.1753	0.2793	2352.5170068027	0	0	NA	0	504	33.8	-0.0891062493
VACVIT	MDI5	1	26	1232.425	0.0687	0.2062	0.1017	0.3079	4002.6794413771	8	4	0.1	39	215	45.07	-1.3325698924
VACVIT	MDI5	2	52	1567.592	0.0077	0.3687	0.1427	0.5114	3065.2952678921	9	2	0.13	79	215	26	-1.3325698924
VACVIT	MDI5	3	50	1010.147	0	0.1897	0.0515	0.2412	4188.0058043118	3	0	0.12	50	215	39.52	-1.3325698924
VACVIT	MDI5	4	52	1162.556	0.1208	0.2106	0.127	0.3376	3443.5900473934	7	6	0.1	9	215	27.73	-1.3325698924
VACVIT	MDI5	5	57	1723.975	0.0448	0.2788	0.1369	0.4157	4147.1614144816	5	4	0.15	14	215	70.72	-1.3325698924
VACVIT	MDI5	6	19	426.83	0	0.081	0.0322	0.1132	3770.5830388693	1	0	0.08	16	215	47.49	-1.3325698924
VACVIT	MDI5	7	10	163.571	0.0084	0.0331	0.0426	0.0757	2160.7793923382	6	1	0.1	42	215	37.79	-1.3325698924
VACVIT	MDI5	8	23	644.631	0.0211	0.1151	0.0322	0.1473	4376.3136456212	3	1	0.1	9	215	68.99	-1.3325698924
VACVIT	MDI5	9	10	262.267	0	0.0508	0.163	0.2138	1226.693171188	6	0	0.13	0	215	12.83	-1.3325698924
VACVIT	MDI5	10	47	765.94	0.0285	0.1361	0.1112	0.2473	3097.2098665588	9	3	0.1	0	215	13.87	-1.3325698924
VACVIT	MDI5	11	49	1540.463	0	0.2968	0.1149	0.4117	3741.7124119505	12	0	0.1	34	215	18.72	-1.3325698924
VACVIT	MDI5	12	52	1224.311	0.0272	0.1091	0.06	0.1691	7240.159668835	3	2	0.1	39	215	49.92	-1.3325698924
VACVIT	WDI5	1	17	459.905	0.0259	0.082	0.0638	0.1458	3154.3552812071	6	4	0.1	10	477	36.05	1.2639886701
VACVIT	WDI5	2	53	1513.592	NA	NA	NA	#VALUE!	#VALUE!	4	0	0.1	113	477	41.95	1.2639886701
VACVIT	WDI5	3	40	1676.771	0	0.289	0.2097	0.4987	3362.2839382394	6	0	0.15	38	477	55.12	1.2639886701
VACVIT	WDI5	4	67	1885.725	0.0318	0.3307	0.5831	0.9138	2063.6080105056	5	2	0.2	0	477	55.47	1.2639886701
VACVIT	WDI5	5	32	882.364	0	0.1448	0.1588	0.3036	2906.3372859025	3	2	0.15	7	477	55.81	1.2639886701
VACVIT	WDI5	6	64	1586.528	0	0.2608	0.7182	0.979	1620.5597548519	4	0	0.17	0	477	56.51	1.2639886701
VACVIT	WDI5	7	48	2020.347	0.2491	0.4409	0.5144	0.9553	2114.8822359468	12	11	0.15	6	477	50.61	1.2639886701
VACVIT	WDI5	8	45	1403.934	0	0.231	0.2277	0.4587	3060.6801831262	2	0	0.15	15	477	48.53	1.2639886701
VACVIT	WDI5	9	47	1316.167	0.0183	0.2024	0.1346	0.337	3905.5400593472	4	2	0.15	0	477	40.91	1.2639886701
VACVIT	WDI5	10	18	368.829	0	0.0517	0.1155	0.1672	2205.9150717703	6	0	0.12	0	477	34.67	1.2639886701
VACVIT	WDI5	11	86	4875.702	0.0315	0.7613	0.6771	1.4384	3389.6704671858	4	2	0.15	0	477	63.09	1.2639886701
VACVIT	WDI5	12	21	734.629	0	0.1056	0.0847	0.1903	3860.373095113	6	0	0.1	101	477	62.05	1.2639886701
VACVIT	WDI6	1	108	5370.227	0	0.905	0.5903	1.4953	3591.4044004548	10	0	0.13	52	505	72.8	2.0386287959
VACVIT	WDI6	2	45	2274.073	0.0312	0.3816	0.2143	0.5959	3816.1990266823	19	3	0.1	70	505	64.83	2.0386287959
VACVIT	WDI6	3	28	1777.727	0	0.3277	0.2761	0.6038	2944.2315336204	9	0	0.15	59	505	60.32	2.0386287959
VACVIT	WDI6	4	27	1185.169	0	0.1767	0.1657	0.3424	3461.3580607477	7	0	0.13	33	505	60.67	2.0386287959
VACVIT	WDI6	5	26	827.176	0.0093	0.1474	0.1132	0.2606	3174.1212586339	7	1	0.1	37	505	72.8	2.0386287959
VACVIT	WDI6	6	55	2751.701	0.0416	0.5707	0.2223	0.793	3469.9886506936	5	2	0.15	38	505	59.63	2.0386287959
VACVIT	WDI6	7	151	6226.619	0.0264	1.1373	0.5583	1.6956	3672.2216324605	14	2	0.17	21	505	71.41	2.0386287959
VACVIT	WDI6	8	109	3162.127	0	0.7516	0.5782	1.3298	2377.8966761919	10	0	0.13	9	505	62.05	2.0386287959
VACVIT	WDI6	9	437	17333.158	0	3.0894	1.5527	4.6421	3733.9044828849	3	0	0.23	8	505	72.11	2.0386287959
VACVIT	WDI6	10	166	5983.684	0	1.0366	0.629	1.6656	3592.5096061479	23	0	0.15	27	505	73.84	2.0386287959
VACVIT	WDI6	11	46	1534.19	0	0.2429	0.1649	0.4078	3762.1137812653	9	0	0.12	54	505	71.76	2.0386287959
VACVIT	WDI6	12	41	1206.906	0.0093	0.1964	0.0979	0.2943	4100.9378185525	7	1	0.1	9	505	68.99	2.0386287959
VACVIT	WCM1	1	28	653.175	0	0.1123	0.0347	0.147	4443.3673469388	6	0	0.07	3	246	21.49	-1.4709124296
VACVIT	WCM1	2	78	1427.606	0	0.3151	0.1218	0.4369	3267.5806820783	1	0	0.1	3	246	35.71	-1.4709124296
VACVIT	WCM1	3	32	692.371	0	0.1236	0.0276	0.1512	4579.1732804233	2	0	0.07	29	246	18.03	-1.4709124296
VACVIT	WCM1	4	36	539.538	0	0.0977	0.0191	0.1168	4619.3321917808	7	0	0.1	8	246	36.75	-1.4709124296
VACVIT	WCM1	5	28	648.706	0	0.1266	0.0426	0.1692	3833.9598108747	2	0	0.07	0	246	12.13	-1.4709124296
VACVIT	WCM1	6	14	181.533	0	0.0299	0.0109	0.0408	4449.3382352941	4	0	0.05	0	246	12.48	-1.4709124296
VACVIT	WCM1	7	29	408.18	0	0.0875	0.0204	0.1079	3782.9471733086	4	0	0.1	NA	246	15.25	-1.4709124296
VACVIT	WCM1	8	46	619.425	0	0.1121	0.0251	0.1372	4514.7594752187	3	0	0.1	16	246	20.45	-1.4709124296
VACVIT	WCM1	9	12	143.927	0	0.0304	0.0249	0.0553	#VALUE!	10	0	0.1	49	246	13.17	-1.4709124296
VACVIT	WCM1	10	23	243.613	0	0.0657	0.0137	0.0794	3068.1738035265	1	0	0.07	0	246	12.48	-1.4709124296
VACVIT	WCM1	11	28	703.98	0	0.1078	0.0164	0.1242	5668.115942029	3	0	0.1	0	246	37.79	-1.4709124296
VACVIT	WCM1	12	9	181.403	0	0.031	0.005	0.036	5038.9722222222	4	0	0.05	7	246	20.45	-1.4709124296
VACVIT	WCM3	1	20	202.694	0	0.1961	0.097	0.2931	1033.6257	3	0	0.1	52	271	33.28	-1.161406326
VACVIT	WCM3	2	27	441.634	0	0.0609	0.0328	0.0937	4713.2764140875	6	0	0.1	25	271	46.45	-1.161406326
VACVIT	WCM3	3	50	852.033	0	0.1931	0.0645	0.2576	3307.5815217391	4	0	0.1	63	271	14.56	-1.161406326
VACVIT	WCM3	4	40	498.141	0	0.1267	0.0749	0.2016	2470.9375	3	0	0.1	47	271	13.17	-1.161406326
VACVIT	WCM3	5	38	583.96	0	0.1346	0.039	0.1736	3363.8248847926	6	0	0.1	18	271	32.59	-1.161406326
VACVIT	WCM3	6	31	538.128	0	0.1298	0.0286	0.1584	0	8	0	0.1	18	271	16.64	-1.161406326
VACVIT	WCM3	7	23	529.383	0	0.1235	0.0302	0.1537	3444.2615484711	6	0	0.1	6	271	15.95	-1.161406326
VACVIT	WCM3	8	25	275.701	0	0.147	0.0294	0.1764	1562.9308390023	4	0	0.1	12	271	33.28	-1.161406326
VACVIT	WCM3	9	13	210.284	0	0.3279	0.1302	0.4581	459.0351451648	2	0	0.15	29	271	25.65	-1.161406326
VACVIT	WCM3	10	18	421.331	0	0.0901	0.0234	0.1135	3712.1674008811	2	0	0.07	93	271	36.75	-1.161406326
VACVIT	WCM3	11	15	238.584	0	0.0544	0.0185	0.0729	3272.7572016461	5	0	0.05	13	271	29.12	-1.161406326
VACVIT	WCM3	12	15	331.107	0	0.0611	0.0145	0.0756	4379.7222222222	6	0	0.1	5	271	27.73	-1.161406326
VACVIT	WCM4	1	30	1065.369	0	0.149	0.0741	0.2231	4775.2980726132	2	0	0.1	0	459	72.11	1.2189248475
VACVIT	WCM4	2	14	535.317	0.1289	0.1027	0.0573	0.16	3345.73125	5	4	0.1	30	459	43.68	1.2189248475
VACVIT	WCM4	3	28	998.505	0	0.1982	0.1185	0.3167	3152.8418061257	7	0	0.13	156	459	66.21	1.2189248475
VACVIT	WCM4	4	30	1476.772	0	0.2192	0.1049	0.3241	4556.5319345881	8	0	0.15	121	459	55.12	1.2189248475
VACVIT	WCM4	5	37	1158.671	0.0312	0.1756	0.1342	0.3098	3740.0613298903	6	1	0.12	18	459	65.52	1.2189248475
VACVIT	WCM4	6	23	1088.295	0	0.1806	0.11	0.2906	3744.9931176876	6	0	0.1	71	459	54.08	1.2189248475
VACVIT	WCM4	7	82	3022.031	0.1688	0.4669	0.3247	0.7916	3817.6237998989	6	6	0.15	9	459	61.71	1.2189248475
VACVIT	WCM4	8	23	1377.246	0.0786	0.2314	0.1022	0.3336	4128.4352517986	6	3	0.1	38	459	64.83	1.2189248475
VACVIT	WCM4	9	18	966.9	0	0.1835	0.1009	0.2844	3399.7890295359	3	1	0.13	24	459	56.16	1.2189248475
VACVIT	WCM4	10	50	1458.26	0.0054	0.2537	0.1815	0.4352	3350.78125	6	2	0.15	12	459	60.32	1.2189248475
VACVIT	WCM4	11	22	535.353	0.0389	0.092	0.072	0.164	3264.3475609756	5	4	0.12	9	459	71.07	1.2189248475
VACVIT	WCM4	12	12	420.607	0	0.0549	0.0288	0.0837	5025.1732377539	3	0	0.08	84	459	75.57	1.2189248475
VACVIT	UP4A	1	24	1583.95	0.0317	0.1987	0.0532	0.2519	6288.011115522	4	4	0.1	0	490	72.45	1.2809634139
VACVIT	UP4A	2	57	2043.978	0.0389	0.2839	0.1517	0.4356	4692.3278236915	5	2	0.1	3	490	67.95	1.2809634139
VACVIT	UP4A	3	21	883.712	0.021	0.1146	0.0661	0.1807	0	4	1	0.1	14	490	54.43	1.2809634139
VACVIT	UP4A	4	18	799.478	0.0415	0.1357	0.1088	0.2445	3269.8486707567	4	4	0.1	141	490	54.77	1.2809634139
VACVIT	UP4A	5	42	1691.115	0	0.252	0.2372	0.4892	3456.8990188062	NA	0	0.1	0	490	61.36	1.2809634139
VACVIT	UP4A	6	84	4614.375	0.0705	0.6322	0.3819	1.0141	4550.2169411301	9	4	0.15	70	490	64.13	1.2809634139
VACVIT	UP4A	7	49	1936.982	0	0.3257	0.2145	0.5402	3585.6756756757	7	0	0.13	60	490	56.16	1.2809634139
VACVIT	UP4A	8	34	2182.58	0.0058	0.3542	0.1234	0.4776	4569.8911222781	5	1	0.1	42	490	62.4	1.2809634139
VACVIT	UP4A	9	46	1904.268	0	0.3335	0.1317	0.4652	4093.4393809114	3	0	0.1	8	490	56.51	1.2809634139
VACVIT	UP4A	10	93	4205.433	0	0.6366	0.2806	0.9172	4585.0774095072	4	0	0.13	0	490	65.17	1.2809634139
VACVIT	UP4A	11	24	1225.351	0.0541	0.1771	0.1402	0.3173	3861.8058619603	4	4	0.1	19	490	68.99	1.2809634139
VACVIT	UP4A	12	79	4600.095	0	0.5988	0.2067	0.8055	5710.8566108008	3	0	0.13	121	490	64.48	1.2809634139
VACVIT	UP4B	1	111	5032.32	0	0.8675	0.3518	1.2193	4127.2205363733	4	0	0.17	9	400	45.41	0.9234812763
VACVIT	UP4B	2	42	1286.947	0.1002	0.2245	0.1069	0.3314	3883.3645141823	6	5	0.1	93	400	55.81	0.9234812763
VACVIT	UP4B	3	42	1275.613	0	0.1943	0.1066	0.3009	4239.3253572616	3	0	0.11	1	400	42.29	0.9234812763
VACVIT	UP4B	4	58	1621.555	0.0176	0.3142	0.1439	0.4581	3539.7402313905	3	2	0.13	14	400	31.55	0.9234812763
VACVIT	UP4B	5	61	2175.467	0.0436	0.3069	0.2245	0.5314	4093.8407978924	5	3	0.1	85	400	49.57	0.9234812763
VACVIT	UP4B	6	21	1121.495	0.0299	0.1585	0.1872	0.3457	3244.127856523	4	3	0.13	63	400	47.49	0.9234812763
VACVIT	UP4B	7	58	4538.344	0	0.6522	0.4871	1.1393	3983.4494865268	6	0	0.15	16	400	68.64	0.9234812763
VACVIT	UP4B	8	50	2017.154	0.0231	0.3967	0.367	0.7637	2641.291082886	4	4	0.15	142	400	24.27	0.9234812763
VACVIT	UP4B	9	20	1249.385	0.0656	0.2434	0.1111	0.3545	3524.3582510578	4	3	0.1	112	400	48.19	0.9234812763
VACVIT	UP4B	10	26	1218.168	0.0342	0.1761	0.1023	0.2784	4375.6034482759	3	2	0.1	28	400	51.31	0.9234812763
VACVIT	UP4B	11	47	2788.047	0.0322	0.3597	0.2305	0.5902	4723.9020670959	4	3	0.1	37	400	49.23	0.9234812763
VACVIT	UP4B	12	89	5440.004	0.0153	0.8864	0.5374	1.4238	3820.7641522686	4	3	0.15	12	400	54.08	0.9234812763
VACVIT	UP4C	1	129	2900.456	0	0.5022	0.1115	0.6137	4726.1789147792	4	0	0.11	4	233	NA	-1.8059843848
VACVIT	UP4C	2	30	363.239	0	0.075	0.0211	0.0961	3779.802289282	1	0	0.1	7	233	NA	-1.8059843848
VACVIT	UP4C	3	89	1951.647	0	0.5064	0.1373	0.6437	3031.9201491378	6	0	0.12	0	233	NA	-1.8059843848
VACVIT	UP4C	4	73	1255.807	0	0.2308	0.0774	0.3082	4074.649578196	NA	0	0.1	0	233	NA	-1.8059843848
VACVIT	UP4C	5	25	287.521	0	0.049	0.0139	0.0629	4571.0810810811	2	0	0.1	4	233	NA	-1.8059843848
VACVIT	UP4C	6	70	1180.476	0	0.2871	0.0896	0.3767	3133.7297584285	6	0	0.1	0	233	NA	-1.8059843848
VACVIT	UP4C	7	20	381.021	0	0.0685	0.0283	0.0968	3936.1673553719	NA	0	0.09	0	233	NA	-1.8059843848
VACVIT	UP4C	8	26	380.723	0	0.0911	0.0245	0.1156	3293.4515570934	7	0	0.08	4	233	NA	-1.8059843848
VACVIT	UP4C	9	25	293.196	0	0.0545	0.0136	0.0681	4305.3744493392	4	0	0.08	0	233	NA	-1.8059843848
VACVIT	UP4C	10	40	478.006	0	0.0931	0.0449	0.138	3463.8115942029	2	0	0.08	0	233	NA	-1.8059843848
VACVIT	UP4C	11	21	275.534	0	0.0559	0.0181	0.074	3723.4324324324	5	0	0.09	21	233	NA	-1.8059843848
VACVIT	UP4C	12	16	324.03	0	0.0517	0.0474	0.0991	3269.7275479314	4	0	0.1	0	233	NA	-1.8059843848
VACVIT	UP4D	1	11	1476.785	0.0911	0.2529	0.2011	0.454	3252.8303964758	5	5	0.12	27	620	44.72	1.7377346796
VACVIT	UP4D	2	45	1786.035	0.0618	0.277	0.2066	0.4836	3693.2071960298	4	4	0.12	53	620	57.2	1.7377346796
VACVIT	UP4D	3	41	2013.967	0.0322	0.3382	0.1743	0.5125	3929.6917073171	8	2	0.15	0	620	54.77	1.7377346796
VACVIT	UP4D	4	55	2170.444	0.0144	0.4178	0.3402	0.758	2863.382585752	NA	5	0.15	NA	620	NA	1.7377346796
VACVIT	UP4D	5	32	2146.72	0	0.3791	0.3241	0.7032	3052.787258248	9	1	0.18	39	620	61.36	1.7377346796
VACVIT	UP4D	6	44	2111.003	0.0066	0.282	0.2859	0.5679	3717.2090156718	2	1	0.13	2	620	65.17	1.7377346796
VACVIT	UP4D	7	NA	NA	NA	NA	NA	NA	#VALUE!	NA	NA	NA	NA	620	NA	1.7377346796
VACVIT	UP4D	8	79	3588.549	0	0.6471	0.5016	1.1487	3124.008879603	7	0	0.15	9	620	65.87	1.7377346796
VACVIT	UP4D	9	19	535.299	0.0351	0.0747	0.0475	0.1222	4380.5155482815	4	1	0.08	0	620	67.25	1.7377346796
VACVIT	UP4D	10	14	440.206	0.0209	0.0682	0.1065	0.1747	2519.7824842587	4	2	0.12	25	620	71.41	1.7377346796
VACVIT	UP4D	11	17	546.87	0.0554	0.0913	0.0687	0.16	3417.9375	8	3	0.1	30	620	53.39	1.7377346796
VACVIT	UP4D	12	23	1041.643	0	0.1992	0.192	0.3912	2662.686605317	2	0	0.1	0	620	48.19	1.7377346796
VACULI	BFY1	1	482	19520.063	0.3096	1.686	6.41	8.096	11577.7360616845	25	8	0.55	80	497	7.28	1.6425074682
VACULI	BFY1	2	605	28312.51	0.181	2.76	6.13	8.89	10258.1557971015	59	8	0.57	120	497	5.2	1.6425074682
VACULI	BFY1	3	324	30924.216	0.033	2.0478	5.92	7.9678	15101.1895692939	10	2	0.6	40	497	53.73	1.6425074682
VACULI	BFY1	4	144	7261.887	0.1598	0.5392	2.38	2.9192	13467.8913204748	7	4	0.4	55	497	7.626	1.6425074682
VACULI	BFY1	5	312	30404.962	0.3207	1.6839	6.93	8.6139	18056.2753132609	31	14	0.45	140	497	26.69	1.6425074682
VACULI	BFY1	6	508	24662.686	0.2805	1.8654	10.35	12.2154	13221.1246917551	20	11	0.77	40	497	4.16	1.6425074682
VACULI	BFY1	7	133	11007.124	0	0.7281	2.42	3.1481	15117.5992308749	12	0	0.35	130	497	22.53	1.6425074682
VACULI	BFY1	8	40	1505.057	0	0.0925	0.54	0.6325	16270.8864864865	1	0	0.2	75	497	32.58	1.6425074682
VACULI	BFY1	9	620	28379.307	0.1894	2.0733	8.65	10.7233	13687.9887136449	17	12	1.3	14	497	45.06	1.6425074682
VACULI	BFY1	10	732	39647.668	0.9314	2.9456	9.89	12.8356	13459.9633351439	141	34	0.73	95	497	20.1	1.6425074682
VACULI	BFY1	11	291	22879.756	0.3227	1.8456	7.27	9.1156	12396.9202427395	23	8	0.6	110	497	22.18	1.6425074682
VACULI	BFY1	12	201	18712.733	0.4131	1.4033	4.05	5.4533	13334.805814865	28	17	0.47	120	497	27.73	1.6425074682
VACULI	BFY6	1	126	6683.269	0	0.489	5.36	NA	13667.2167689162	17	0	.55,.65	25	210	24.96	-0.0954966065
VACULI	BFY6	2	401	18295.644	0.0137	1.6814	13.2	14.8814	10881.1966218627	55	2	0.55	135	210	53.73	-0.0954966065
VACULI	BFY6	3	299	13753.438	0	0.9449	7.5	8.4449	14555.442904011	5	0	0.65	0	210	58.93	-0.0954966065
VACULI	BFY6	4	264	7458.618	0	0.5623	4.04	NA	13264.4815934555	7	0	0.48	25	210	33.28	-0.0954966065
VACULI	BFY6	5	467	44708.776	0.0309	2.3182	16	18.3182	19285.9874040204	13	1	0.55	4	210	83.54	-0.0954966065
VACULI	BFY6	6	319	22635.499	0	1.8293	12.5	14.3293	12373.858306456	6	0	0.63	55	210	21.84	-0.0954966065
VACULI	BFY6	7	136	3661.233	0	0.3436	1.8	NA	10655.5093131548	3	0	0.4	NA	210	10.4	-0.0954966065
VACULI	BFY6	8	283	10011.447	0	0.8532	7.9	8.7532	11733.9978902954	8	0	0.63	20	210	10.05	-0.0954966065
VACULI	BFY6	9	171	9046.543	0	0.7064	7.73	8.4364	12806.5444507361	16	0	0.58	80	210	32.93	-0.0954966065
VACULI	BFY6	10	552	40134.974	0	2.6705	13.03	15.7005	15029.0110466205	18	0	0.6	20	210	61.7	-0.0954966065
VACULI	BFY6	11	118	3375.433	0	0.2778	1.9	NA	12150.5867530598	4	0	0.35	2	210	17.33	-0.0954966065
VACULI	BFY6	12	507	12715.964	0	1.2667	5.68	NA	10038.6547722428	41	0	0.6	70	210	11.44	-0.0954966065
VACULI	BFY10	1	247	24080.224	0.0339	1.978	8.2	10.178	12174.026289181	9	1	0.55	1	425	6.93	1.3486904083
VACULI	BFY10	2	600	48832.774	0.1379	4.1638	16.26	20.4238	11727.9345789903	13	9	0.6	40	425	5.2	1.3486904083
VACULI	BFY10	3	210	15215.192	0.092	1.1765	4.95	6.1265	12932.5898852529	8	5	0.5	15	425	6.59	1.3486904083
VACULI	BFY10	4	212	11909.974	0.4648	0.8149	2.32	3.1349	14615.2583139035	10	14	0.45	NA	425	16.64	1.3486904083
VACULI	BFY10	5	221	8112.813	0	0.7185	2.22	2.9385	11291.3194154489	4	0	0.4	55	425	24.96	1.3486904083
VACULI	BFY10	6	134	3844.637	0	0.3037	1.03	1.3337	12659.3249917682	2	0	NA	10	425	12.13	1.3486904083
VACULI	BFY10	7	333	18572.346	0.1932	1.0917	4.18	5.2717	17012.3165704864	12	4	0.6	10	425	13.17	1.3486904083
VACULI	BFY10	8	165	6218.896	0.0154	0.5463	1.47	2.0163	11383.664653121	5	1	0.3	8	425	25.65	1.3486904083
VACULI	BFY10	9	134	9523.178	0.0316	0.6446	2.08	2.7246	14773.7790878064	7	1	0.33	0	425	28.77	1.3486904083
VACULI	BFY10	10	463	30886.175	0.0808	2.9249	8.63	11.5549	10559.7370850285	22	3	0.63	5	425	19.06	1.3486904083
VACULI	BFY10	11	167	8221.056	0	0.631	2.29	2.921	13028.6148969889	16	0	0.4	40	425	12.82	1.3486904083
VACULI	BFY10	12	186	10673.922	0.3113	0.7848	3.3	4.0848	13600.8180428135	12	9	0.5	25	425	17.68	1.3486904083
VACULI	GSI1	2	28	3572.713	0	0.187	0.2	0.387	19105.4171122995	2	0	0.15	2	144	57.89	-1.3635511119
VACULI	GSI1	3	56	3779.501	0.0529	0.2531	0.91	1.1631	14932.83682339	4	3	0.45	13	144	57.2	-1.3635511119
VACULI	GSI1	5	81	6906.57	0.0192	0.4893	0.68	1.1693	14115.2053954629	2	1	0.3	3	144	49.22	-1.3635511119
VACULI	GSI1	6	352	20512.979	0	1.9007	7.03	8.9307	10792.3286157731	2	0	0.73	3	144	40.21	-1.3635511119
VACULI	GSI1	7	59	1952.423	0	0.1479	1.73	1.8779	13200.9668695064	1	0	0.45	5	144	21.84	-1.3635511119
VACULI	GSI1	8	187	7901.339	0.0783	0.5257	2.98	3.5057	15030.1293513411	5	4	0.5	10	144	45.41	-1.3635511119
VACULI	GSI1	9	158	8839.248	0.011	0.5119	1.04	1.5519	17267.5288142215	2	1	0.35	10	144	60.66	-1.3635511119
VACULI	GSI1	10	97	5737.821	0.0437	0.4932	1.7	2.1932	11633.8625304136	6	4	0.4	1	144	40.9	-1.3635511119
VACULI	GSI1	11	41	1234.464	0	0.0679	0.59	0.6579	18180.618556701	1	0	0.3	2	144	58.93	-1.3635511119
VACULI	GSI1	12	66	2950.9	0	0.1921	0.62	0.8121	15361.2701717855	2	0	0.23	2	144	61.01	-1.3635511119
VACULI	GSI2	1	80	2563.09	0	0.2415	2.02	2.2615	10613.2091097309	5	0	0.4	57	129	23.22	-1.8917002861
VACULI	GSI2	2	67	1800.558	0	0.1427	2.29	2.4327	12617.7855641205	4	0	0.4	65	129	24.26	-1.8917002861
VACULI	GSI2	3	225	8854.714	0	0.9051	3	3.9051	9783.1333554303	12	0	0.45	20	129	1.04	-1.8917002861
VACULI	GSI2	4	78	1899.271	0	0.3053	4.34	4.6453	6220.99901736	1	0	0.4	20	129	13.52	-1.8917002861
VACULI	GSI2	5	221	7974.675	0.0246	0.7785	11.74	12.5185	10243.6416184971	23	3	0.55	15	129	10.4	-1.8917002861
VACULI	GSI2	6	296	10991.109	0	1.193	4.52	5.713	9213	4	0	0.47	35	129	12.48	-1.8917002861
VACULI	GSI2	7	143	5052.157	0	0.5509	3.07	3.6209	9170.7333454348	12	0	0.5	25	129	1.73	-1.8917002861
VACULI	GSI2	8	64	1237.013	0	0.196	2.33	2.526	6311.2908163265	4	0	0.5	5	129	15.94	-1.8917002861
VACULI	GSI2	9	382	12680.87	0	1.0073	5.6	6.6073	12588.9705152388	4	0	0.5	30	129	1.04	-1.8917002861
VACULI	GSI2	10	98	6271.648	0.0553	0.6245	2.16	2.7845	10042.6709367494	3	1	0.35	30	129	16.64	-1.8917002861
VACULI	GSI2	11	177	6875.952	0	0.8053	3.13	3.9353	8538.3732770396	9	0	0.43	5	129	4.506	-1.8917002861
VACULI	GSI2	12	62	2805.284	0	0.3211	0.99	1.3111	8736.4808470881	1	0	0.33	30	129	11.09	-1.8917002861
VACULI	GSM3	1	116	6848.379	0	0.5332	2.36	2.8932	12843.9216054014	5	0	0.4	5	188	23.57	-2.2441922733
VACULI	GSM3	2	338	22473.266	0.7222	1.538	12.54	14.078	14612.0065019506	60	28	0.4	11	188	41.94	-2.2441922733
VACULI	GSM3	3	207	7479.647	0.0925	0.6229	3.4	4.0229	12007.7813453203	17	6	0.45	6	188	33.28	-2.2441922733
VACULI	GSM3	4	114	4753.176	0	0.3407	4.61	4.9507	13951.2063398885	1	0	0.4	27	188	37.09	-2.2441922733
VACULI	GSM3	5	95	5308.108	0.0083	0.5727	3.77	4.3427	9268.5664396717	1	1	0.55	0	188	43.33	-2.2441922733
VACULI	GSM3	6	261	11594.074	0.0337	1.2777	13.44	14.7177	9074.1754715505	17	3	0.47	0	188	15.25	-2.2441922733
VACULI	GSM3	7	120	6257.628	0	0.5908	3.46	4.0508	10591.7874069059	10	0	0.5	1	188	39.86	-2.2441922733
VACULI	GSM3	8	52	935.423	0	0.082	0.28	0.362	11407.5975609756	1	0	0.5	0	188	25.65	-2.2441922733
VACULI	GSM3	9	64	2737.825	0	0.2754	2.09	2.3654	9941.2672476398	2	0	0.5	0	188	47.14	-2.2441922733
VACULI	GSM3	10	74	4316.48	0.0411	0.4362	2.36	2.7962	9895.6441999083	3	1	0.35	2	188	29.81	-2.2441922733
VACULI	GSM3	11	81	2467.506	0	0.26	2	2.26	9490.4076923077	4	0	0.43	0	188	39.86	-2.2441922733
VACULI	GSM3	12	233	8163.79	0	0.5673	4.42	4.9873	14390.6046183677	23	0	0.33	7	188	29.12	-2.2441922733
VACULI	GSM4	1	198	10699.927	0.0164	0.9999	8.49	9.4899	10700.99709971	12	2	0.55	5	504	33.54	-0.0891062493
VACULI	GSM4	2	78	2830.779	0	0.264	2.28	2.544	10722.6477272727	1	0	0.38	2	504	40.04	-0.0891062493
VACULI	GSM4	3	118	7369.176	0.008	0.6178	3.64	4.2578	11928.0932340563	10	1	0.39	23	504	42.38	-0.0891062493
VACULI	GSM4	4	98	4853.159	0	0.2459	2.4	2.6459	19736.3115087434	1	0	0.36	0	504	79.04	-0.0891062493
VACULI	GSM4	5	14	498.417	0	0.0427	0.3321	0.3748	11672.5292740047	3	0	0.2	6	504	41.6	-0.0891062493
VACULI	GSM4	6	21	770.342	0	0.0596	0.086	0.1456	12925.2013422819	0	0	0.13	0	504	17.94	-0.0891062493
VACULI	GSM4	7	92	5532.337	0	0.5729	2.85	3.4229	9656.7236865073	0	0	0.45	0	504	26.52	-0.0891062493
VACULI	GSM4	8	123	5016.442	0	0.3532	1.3833	1.7365	14202.8369195923	1	0	0.32	42	504	34.58	-0.0891062493
VACULI	GSM4	9	108	5060.063	0.0445	0.3705	3.72	4.0905	13657.3900134953	3	1	0.45	0	504	47.58	-0.0891062493
VACULI	GSM4	10	133	10133.617	0	0.9168	6.46	7.3768	11053.2471640489	3	0	0.5	4	504	40.56	-0.0891062493
VACULI	GSM4	11	126	7291.88	0	0.5345	3.38	3.9145	13642.4321796071	1	0	0.4	0	504	46.54	-0.0891062493
VACULI	GSM4	12	43	1392.334	0	0.1392	1.38	1.5192	10002.3994252874	0	0	0.28	4	504	39.26	-0.0891062493
VACULI	MDI5	1	78	3446.072	0.0299	0.3254	2.2579	2.5833	10590.2642901045	10	1	0.45	3	215	52.69	-1.3325698924
VACULI	MDI5	2	91	2646.044	0	0.2153	1.7186	1.9339	12290.0325127729	2	0	0.42	0	215	20.45	-1.3325698924
VACULI	MDI5	3	263	13865.865	0	1.3628	7.37	8.7328	10174.541385383	1	0	0.75	0	215	32.59	-1.3325698924
VACULI	MDI5	4	337	11677.481	0	1.1872	4.89	6.0772	9836.1531334232	1	0	0.68	21	215	27.73	-1.3325698924
VACULI	MDI5	5	90	3864.303	0	0.2468	2.15	2.3968	15657.6296596434	4	0	0.45	0	215	61.71	-1.3325698924
VACULI	MDI5	6	28	2537.366	0	0.2394	0.84	1.0794	10598.8554720134	1	0	0.38	8	215	32.93	-1.3325698924
VACULI	MDI5	7	140	4236.63	0	0.3619	1.89	2.2519	11706.6316662061	6	0	0.35	10	215	19.76	-1.3325698924
VACULI	MDI5	8	196	10821.641	0	1.1734	7	8.1734	9222.4654849156	6	0	0.65	3	215	24.96	-1.3325698924
VACULI	MDI5	9	135	6030.063	0	0.5314	2.25	2.7814	11347.5028227324	5	0	0.48	1	215	9.01	-1.3325698924
VACULI	MDI5	10	96	4001.702	0	0.3344	2.2	2.5344	11966.8122009569	6	0	0.4	1	215	13.87	-1.3325698924
VACULI	MDI5	11	79	3091.183	0	0.2629	1.68	1.9429	11758.0182578927	8	0	0.4	10	215	18.72	-1.3325698924
VACULI	MDI5	12	27	735.398	0	0.0696	0.3081	0.3777	10566.0632183908	1	0	0.2	0	215	33.97	-1.3325698924
VACULI	WDI5	1	164	12055.984	0	0.8183	3.94	4.7583	14732.9634608334	4	0	0.42	1	477	52	1.2639886701
VACULI	WDI5	2	203	11561.845	0.0743	1.2411	11.63	NA	9315.8045282411	21	8	.7/.95	34	477	31.2	1.2639886701
VACULI	WDI5	3	113	12384.555	0.0384	0.6392	3.5	4.1392	19375.0860450563	5	2	0.5	4	477	69.33	1.2639886701
VACULI	WDI5	4	261	24775.082	0	2.1339	18.12	20.2539	11610.2357186372	14	0	0.83	24	477	50.26	1.2639886701
VACULI	WDI5	5	80	3156.515	0	0.2846	1.38	NA	11091.0576247365	4	0	0.3	31	477	36.74	1.2639886701
VACULI	WDI5	6	819	61598.718	0.0048	4.313	43.15	47.463	14282.1047994435	20	1	1.3	0	477	50.96	1.2639886701
VACULI	WDI5	7	149	7093.645	0	0.5772	5.4	5.9772	12289.7522522523	8	0	0.37	8	477	68.29	1.2639886701
VACULI	WDI5	8	132	8252.489	0	0.6245	6.57	7.1945	13214.5540432346	2	0	0.5	43	477	53.38	1.2639886701
VACULI	WDI5	9	175	7129.698	0	0.5938	4.14	4.7338	12006.9013135736	5	0	0.55	60	477	41.25	1.2639886701
VACULI	WDI5	10	121	12115.621	0	1.0366	4.56	5.5966	11687.8458421763	1	0	0.55	6	477	46.1	1.2639886701
VACULI	WDI5	11	183	9775.419	0.0224	0.6837	3.81	NA	14297.8192189557	5	2	0.5	5	477	58.58	1.2639886701
VACULI	WDI5	12			0.036	1.0033	11.06	12.0633	0	6	2	0.5	1	477	63.09	1.2639886701
VACULI	WDI6	1	221	14492.433	0	0.8749	4.2	NA	16564.6736769917	8	0	0.45	0	505	74.88	2.0386287959
VACULI	WCM1	1	53	1482.309	0	0.145	0.67	0.815	10222.8206896552	1	0	0.25	6	246	21.49	-1.4709124296
VACULI	WCM1	2	311	5431.577	0	0.5628	3.84	4.4028	9650.9896943852	36	0	0.5	14	246	35.71	-1.4709124296
VACULI	WCM1	3	210	5506.031	0	0.5957	2.38	2.9757	9242.9595433943	8	0	0.45	0	246	18.03	-1.4709124296
VACULI	WCM1	4	244	4952.288	0	0.4935	1.83	2.3235	10035.031408308	2	0	0.35	3	246	36.75	-1.4709124296
VACULI	WCM1	5	34	891.563	0	0.1032	0.43	0.5332	8639.1763565892	1	0	0.23	2	246	12.13	-1.4709124296
VACULI	WCM1	6	141	2396.624	0	0.2488	1.31	1.5588	9632.7331189711	1	0	0.3	8	246	12.48	-1.4709124296
VACULI	WCM1	7	136	2937.106	0	0.2759	1.9	2.1759	10645.5454874955	15	0	0.4	0	246	15.25	-1.4709124296
VACULI	WCM1	8	58	1043.138	0	0.0888	0.58	0.6688	11747.0495495495	1	0	0.3	0	246	20.45	-1.4709124296
VACULI	WCM1	9	210	6260.794	0.0102	0.5343	3.08	3.6143	11717.7503275313	8	1	0.45	4	246	13.17	-1.4709124296
VACULI	WCM1	10	37	1108.483	0	0.1113	0.27	0.3813	9959.4159928122	5	0	0.2	3	246	12.48	-1.4709124296
VACULI	WCM1	11	213	5873.207	0	0.0461	0.38	0.4261	127401.453362256	3	0	0.3	0	246	37.79	-1.4709124296
VACULI	WCM1	12	26	1107.851	0	0.0836	1.46	1.5436	13251.8062200957	4	0	0.5	1	246	20.45	-1.4709124296
VACULI	WCM3	1	60	3797.29	0	0.2704	1.481	1.7514	14043.2322485207	1	0	0.35	6	271	33.28	-1.161406326
VACULI	WCM3	2	41	1722.923	0	0.1297	0.286	0.4157	13283.9090208173	3	0	0.2	0	271	46.45	-1.161406326
VACULI	WCM3	3	84	2229.451	0	0.2049	0.7168	0.9217	10880.6783796974	2	0	0.25	4	271	14.56	-1.161406326
VACULI	WCM3	4	74	3196.235	0	0.2611	0.9813	1.2424	12241.4209115282	1	0	0.35	3	271	13.17	-1.161406326
VACULI	WCM3	5	130	4184.929	0.0992	0.417	1.833	2.25	10035.8009592326	3	2	0.35	0	271	32.59	-1.161406326
VACULI	WCM3	6	241	8555.507	0	0.6962	3.3	3.9962	12288.8638322321	2	0	0.5	17	271	16.64	-1.161406326
VACULI	WCM3	7	27	733.233	0	0.0683	0.35	0.4183	10735.4758418741	2	0	0.2	19	271	15.95	-1.161406326
VACULI	WCM3	8	46	1544.881	0	0.1448	0.3916	0.5364	10669.067679558	2	0	0.23	0	271	33.28	-1.161406326
VACULI	WCM3	9	124	4978.033	0.2594	0.3562	5.12	5.4762	13975.3874227962	22	11	0.57	11	271	25.65	-1.161406326
VACULI	WCM3	10	157	5970.743	0	0.4644	2.6794	3.1438	12856.8970714901	17	0	0.45	10	271	36.75	-1.161406326
VACULI	WCM3	11	294	12242.502	0.0827	0.7969	3.04	3.8369	15362.657798971	3	2	0.45	21	271	29.12	-1.161406326
VACULI	WCM3	12	125	4354.539	0	0.3177	2.4436	2.7613	13706.4494806421	1	0	0.35	1	271	27.73	-1.161406326
VACULI	WCM4	1	22	1739.684	0	0.1157	0.4596	0.5753	15036.1624891962	1	0	0.25	3	459	72.11	1.2189248475
VACULI	WCM4	2	60	5917.095	0.0234	0.3204	0.8037	1.1241	18467.8370786517	1	1	0.25	3	459	43.68	1.2189248475
VACULI	WCM4	3	57	5040.986	0	0.3101	0.7799	1.09	16256.0012899065	1	0	0.3	8	459	66.21	1.2189248475
VACULI	WCM4	4	149	9125.387	0.0145	0.6185	1.5104	2.1289	14754.0614389652	3	1	0.35	5	459	55.12	1.2189248475
VACULI	WCM4	5	33	1571.347	0	0.086	0.2651	0.3511	18271.476744186	4	0	0.18	5	459	65.52	1.2189248475
VACULI	WCM4	6	90	8722.095	0	0.5354	2.8272	3.3626	16290.8012700784	6	0	0.43	4	459	54.08	1.2189248475
VACULI	WCM4	7	36	3782.133	0	0.1963	0.7253	0.9216	19267.1064696893	1	0	0.25	0	459	61.71	1.2189248475
VACULI	WCM4	8	102	9598.948	0	NA?	2.17	NA	#VALUE!	3	0	0.38	6	459	64.83	1.2189248475
VACULI	WCM4	9	63	5043.274	0	0.3412	2.9429	3.2841	14780.9906213365	4	0	0.4	13	459	56.16	1.2189248475
VACULI	WCM4	10	160	14376.903	0	0.8588	4.1029	4.9617	16740.6881695389	3	0	0.55	0	459	60.32	1.2189248475
VACULI	WCM4	11	60	5065.895	0.0191	0.2603	2.4911	2.7514	19461.7556665386	2	1	0.35	0	459	71.07	1.2189248475
VACULI	WCM4	12	61	3497.381	0.024	0.093	0.92	NA	37606.247311828	3	1	0.3	8	459	75.57	1.2189248475
VACULI	UP4A	1	203	36121.911	0.0493	1.9034	8.87	10.7734	18977.572239151	5	3	0.55	0	490	55.46	1.2809634139
VACULI	UP4A	2	122	10799.679	0	0.5018	1.36	1.8618	21521.8792347549	4	0	0.33	3	490	59.97	1.2809634139
VACULI	UP4A	3	183	23733.594	0.0122	1.1609	4.21	5.3709	20444.1330002584	5	2	0.4	3	490	60.32	1.2809634139
VACULI	UP4A	4	84	10388.752	0.0101	0.415	1.41	1.825	25033.1373493976	2	1	0.3	0	490	62.74	1.2809634139
VACULI	UP4A	5	140	13453.644	0	0.5282	2.76	3.2882	25470.7383566831	2	0	0.35	1	490	63.09	1.2809634139
VACULI	UP4A	6	100	10043.071	0	0.5572	2.54	3.0972	18024.1762383345	1	0	0.3	1	490	55.81	1.2809634139
VACULI	UP4A	7	206	13378.128	0.0954	0.7055	2.52	3.2255	18962.6194188519	13	7	0.35	23	490	61.36	1.2809634139
VACULI	UP4B	1	53	5582.694	0	0.373	1.53	1.903	14967.0080428954	6	0	0.27	0	400	50.61	0.9234812763
VACULI	UP4B	2	NA	NA	0.0156	0.9454	5.24	6.1854	#VALUE!	2	1	0.52	0	400	40.21	0.9234812763
VACULI	UP4B	3	154	8146.271	0	0.6123	2.15	2.7623	13304.3785725951	2	0	0.33	0	400	48.19	0.9234812763
VACULI	UP4B	4	51	4094.359	0.0267	0.2808	1.22	1.5008	14581.0505698006	2	1	0.35	0	400	48.53	0.9234812763
VACULI	UP4B	5	104	5411.813	0.0078	0.3844	2.77	3.1544	14078.5978147763	11	1	0.45	24	400	61.01	0.9234812763
VACULI	UP4B	6	121	5800.952	0.0061	0.4116	2.41	2.8216	14093.6637512148	26	1	0.4	4	400	50.61	0.9234812763
VACULI	UP4B	7	150	13204.036	0.0209	0.734	6.55	7.284	17989.1498637602	2	1	0.45	0	400	60.67	0.9234812763
VACULI	UP4B	8	99	12845.73	0.0186	0.8706	2.17	3.0406	14755.0310130944	3	1	0.33	0	400	58.93	0.9234812763
VACULI	UP4B	9	152	9500.721	0.007	0.6496	3.06	3.7096	14625.4941502463	11	1	0.45	0	400	35.7	0.9234812763
VACULI	UP4B	10	112	9363.67	0	0.7113	2.26	2.9713	13164.1642063827	1	0	0.35	17	400	52.35	0.9234812763
VACULI	UP4B	11	105	8793.107	0.0226	0.5119	2.36	2.8719	17177.3920687634	5	2	0.35	8	400	48.88	0.9234812763
VACULI	UP4B	12	176	19366.781	0.0494	1.3538	7.76	9.1138	14305.4963805584	5	2	0.47	3	400	41.95	0.9234812763
VACULI	UP4C	1	137	2883.847	0.0108	0.2277	1.2413	1.469	12665.1163812033	7	1	0.3	15	233	NA	-1.8059843848
VACULI	UP4C	2	68	1151.852	0.0944	0.0804	0.4054	0.4858	14326.5174129353	7	2	0.2	15	233	NA	-1.8059843848
VACULI	UP4C	3	184	10814.319	0	0.732	4.504	5.236	14773.6598360656	1	0	0.6	3	233	NA	-1.8059843848
VACULI	UP4C	4	136	3497.739	0	0.333	1.6933	2.0263	10503.7207207207	4	0	0.43	30	233	NA	-1.8059843848
VACULI	UP4C	5	145	5251.198	0	0.4396	3.1769	3.6165	11945.4003639672	16	0	0.45	5	233	NA	-1.8059843848
VACULI	UP4C	6	94	2648.808	0	0.2038	1.4714	1.6752	12997.0951913641	1	0	0.45	0	233	NA	-1.8059843848
VACULI	UP4C	7	24	556.668	0	0.0413	0.3022	0.3435	13478.6440677966	4	0	0.22	5	233	NA	-1.8059843848
VACULI	UP4C	8	137	4541.951	0	0.3503	2.5702	2.9205	12965.8892377962	5	0	0.5	25	233	NA	-1.8059843848
VACULI	UP4C	9	57	1767.142	0.0135	0.1427	0.8857	1.0284	12383.6159775753	3	1	0.3	6	233	NA	-1.8059843848
VACULI	UP4C	10	77	2228.816	0.0247	0.1483	0.9996	1.1479	15029.1031692515	6	1	NA	35	233	NA	-1.8059843848
VACULI	UP4C	11	88	2251.609	0	0.1818	0.9466	1.1284	12385.0880088009	9	0	0.35	25	233	NA	-1.8059843848
VACULI	UP4C	12	58	1920.988	0	0.1676	0.3451	0.5127	11461.7422434368	4	0	0.25	0	233	NA	-1.8059843848
VACULI	UP4D	1	21	1352.841	0	0.0771	0.92	0.9971	17546.5758754864	1	0	0.22	4	620	52.69	1.7377346796
VACULI	UP4D	2	52	1846.183	0	0.1478	0.84	0.9878	12491.0893098782	3	0	NA	11	620	60.67	1.7377346796
VACULI	UP4D	3	77	4454.781	0	0.3278	4.96	5.2878	13589.9359365467	2	0	0.57	0	620	60.32	1.7377346796
VACULI	UP4D	4	103	7215.74	0	0.5782	4.2	4.7782	12479.6610169492	0	0	0.38	3	620	47.15	1.7377346796
VACULI	UP4D	5	67	3926.899	0.0055	0.2526	1.77	2.0226	15545.9184481394	3	1	0.33	6	620	46.11	1.7377346796
VACULI	UP4D	6	79	6822.724	0	0.3022	2.15	2.4522	22576.8497683653	3	0	0.35	0	620	NA	1.7377346796
VACULI	UP4D	7	134	9842.863	0	0.5946	2.43	3.0246	16553.7554658594	3	0	0.41	5	620	58.24	1.7377346796
VACULI	UP4D	8	231	21515.869	0.0364	1.3537	12.46	13.8137	15894.1190810372	2	2	1.2,.58	0	620	54.77	1.7377346796
VACULI	UP4D	9	363	33482.567	0.046	1.9014	14.17	16.0714	17609.4283159777	9	2	0.6	2	620	58.59	1.7377346796
VACULI	UP4D	10	232	11680.118	0.0145	0.7324	4.12	4.8524	15947.730748225	3	1	0.5	0	620	68.99	1.7377346796
VACULI	UP4D	11	88	6091.41	0.0361	0.5199	4.33	4.8499	11716.5031736872	8	1	0.5	2	620	56.51	1.7377346796
VACULI	UP4D	12	47	6404.926	0.0331	0.3402	1.56	1.9002	18826.9429747208	1	1	0.3	2	620	54.08	1.7377346796
